# Supplementary material for: Trends in late HIV diagnosis among men who have sex with men in Jiangsu province, China: Results from four consecutive community-based surveys, 2011-2014
Source: PLoS One. 2017 Mar 9;12(3):e0172664. doi: 10.1371/journal.pone.0172664 (PMC5344382; doi:10.1371/journal.pone.0172664)
Supplement: S3 File — (XLSX) [file pone.0172664.s003.xlsx]

## Sheet: Sheet1
year	CD4	CD4 group	age	age group	education level	registered residence	Comprehensive HIV knowledge	STI in the past 12 months	HIV testing in the past 12 months	UAI	Recruitment source of participants	marital status
2014	464	0	19	1	1	1	1	0	0	0	1	1
2012	216	1	25	2	1	1	1	0	1	0	1	1
2011	455	0	32	2	1	1	1	0	1	0	1	1
2012	363	0	39	2	1	1	1	0	0	0	1	1
2013	140	1	52	3	1	1	1	0	0	0	1	1
2014	225	1	56	3	1	1	1	0	1	0	1	1
2011	357	0	20	1	2	1	1	0	0	0	1	1
2014	549	0	20	1	2	1	1	0	1	0	1	1
2014	402	0	22	1	2	1	1	0	1	0	1	1
2014	550	0	22	1	2	1	1	0	1	0	1	1
2011	565	0	22	1	2	1	1	0	1	0	1	1
2013	722	0	22	1	2	1	1	0	1	0	1	1
2014	906	0	22	1	2	1	1	0	0	0	1	1
2012	100	1	24	1	2	1	1	0	0	0	1	1
2011	527	0	25	2	2	1	1	0	0	0	1	1
2012	87	1	26	2	2	1	1	0	1	0	1	1
2012	417	0	26	2	2	1	1	0	1	0	1	1
2014	497	0	28	2	2	1	1	0	1	0	1	1
2012	287	1	31	2	2	1	1	0	0	0	1	1
2014	403	0	33	2	2	1	1	0	1	0	1	1
2014	562	0	37	2	2	1	1	0	0	0	1	1
2013	341	1	38	2	2	1	1	0	0	0	1	1
2014	584	0	39	2	2	1	0	0	0	0	1	1
2012	39	1	43	3	2	1	1	0	0	0	1	1
2012	583	0	45	3	2	1	1	0	0	0	1	1
2012	396	0	46	3	2	1	1	0	1	0	1	1
2011	444	0	51	3	2	1	1	0	1	0	1	1
2014	479	0	19	1	3	1	1	0	1	0	1	1
2012	308	1	20	1	3	1	1	0	0	0	1	1
2013	842	0	20	1	3	1	1	0	1	0	1	1
2014	713	0	21	1	3	1	1	0	0	0	1	1
2011	780	0	21	1	3	1	1	0	1	0	1	1
2012	359	0	22	1	3	1	1	0	1	0	1	1
2014	678	0	22	1	3	1	1	0	0	0	1	1
2011	303	1	23	1	3	1	1	0	0	0	1	1
2012	521	0	23	1	3	1	1	0	0	0	1	1
2014	22	1	24	1	3	1	1	0	0	0	1	1
2014	56	1	25	2	3	1	1	0	0	0	1	1
2014	410	0	25	2	3	1	1	0	1	0	1	1
2012	716	0	29	2	3	1	1	0	1	0	1	1
2012	480	0	31	2	3	1	1	0	0	0	1	1
2014	1595	0	31	2	3	1	1	0	0	0	1	1
2011	616	0	26	2	2	1	1	0	0	0	1	1
2012	232	1	25	2	3	1	1	0	0	0	1	1
2012	1149	0	20	1	1	2	1	0	1	0	1	1
2012	698	0	28	2	1	2	1	0	1	0	1	1
2012	1011	0	30	2	1	2	1	0	0	0	1	1
2012	613	0	33	2	1	2	1	0	1	0	1	1
2011	511	0	34	2	1	2	1	0	0	0	1	1
2011	495	0	39	2	1	2	1	0	0	0	1	1
2014	538	0	23	1	2	2	1	0	1	0	1	1
2012	508	0	27	2	2	2	1	0	1	0	1	1
2011	347	1	41	3	2	2	1	0	0	0	1	1
2012	563	0	24	1	3	2	0	0	1	0	1	1
2012	213	1	27	2	3	2	1	0	1	0	1	1
2014	264	1	27	2	3	2	1	0	0	0	1	1
2014	251	1	41	3	3	2	1	0	0	0	1	1
2012	446	0	37	2	1	1	1	0	0	0	1	2
2012	355	0	38	2	1	1	1	0	1	0	1	2
2011	151	1	41	3	1	1	1	0	0	0	1	2
2014	191	1	43	3	1	1	1	0	0	0	1	2
2013	389	0	44	3	1	1	1	0	1	0	1	2
2014	496	0	45	3	1	1	1	0	1	0	1	2
2014	393	0	48	3	1	1	1	0	0	0	1	2
2013	235	1	32	2	2	1	0	0	1	0	1	2
2014	119	1	31	2	3	1	1	0	1	0	1	2
2012	479	0	32	2	3	1	1	0	1	0	1	2
2012	249	1	34	2	3	1	1	0	0	0	1	2
2013	416	0	44	3	3	1	1	0	1	0	1	2
2012	193	1	50	3	3	1	1	0	0	0	1	2
2014	985	0	27	2	1	1	1	0	0	0	1	2
2012	223	1	43	3	2	2	1	0	0	0	1	2
2014	585	0	31	2	1	2	1	0	1	0	1	2
2012	373	0	44	3	1	2	1	0	0	0	1	2
2013	369	0	33	2	2	2	1	0	0	0	1	2
2012	196	1	41	3	2	2	1	0	1	0	1	2
2013	549	0	51	3	2	2	1	0	0	0	1	2
2013	653	0	20	1	1	1	1	0	1	0	2	1
2014	905	0	21	1	1	1	0	0	0	0	2	1
2014	333	1	22	1	1	1	1	0	0	0	2	1
2013	13	1	40	3	1	1	1	0	0	0	2	1
2013	39	1	47	3	1	1	1	0	0	0	2	1
2014	107	1	48	3	1	1	1	0	0	0	2	1
2014	440	0	49	3	1	1	1	0	0	0	2	1
2014	262	1	51	3	1	1	0	0	0	0	2	1
2012	541	0	18	1	2	1	1	0	0	0	2	1
2011	410	0	19	1	2	1	1	0	1	0	2	1
2012	270	1	20	1	2	1	1	0	0	0	2	1
2011	331	1	20	1	2	1	1	0	1	0	2	1
2012	510	0	21	1	2	1	1	0	0	0	2	1
2011	333	1	22	1	2	1	1	0	0	0	2	1
2012	364	0	22	1	2	1	1	0	0	0	2	1
2012	515	0	22	1	2	1	1	0	1	0	2	1
2014	252	1	24	1	2	1	1	0	0	0	2	1
2011	8	1	25	2	2	1	1	0	0	0	2	1
2014	351	0	27	2	2	1	1	0	1	0	2	1
2012	375	0	29	2	2	1	1	0	0	0	2	1
2014	409	0	35	2	2	1	1	0	0	0	2	1
2014	572	0	35	2	2	1	1	0	0	0	2	1
2011	306	1	36	2	2	1	1	0	0	0	2	1
2012	236	1	42	3	2	1	1	0	0	0	2	1
2013	70	1	43	3	2	1	1	0	0	0	2	1
2013	376	0	46	3	2	1	1	0	0	0	2	1
2012	307	1	50	3	2	1	1	0	0	0	2	1
2013	235	1	20	1	3	1	1	0	0	0	2	1
2011	347	1	20	1	3	1	1	0	0	0	2	1
2014	312	1	21	1	3	1	1	0	1	0	2	1
2014	507	0	21	1	3	1	1	0	1	0	2	1
2014	995	0	21	1	3	1	1	0	1	0	2	1
2014	376	0	23	1	3	1	1	0	0	0	2	1
2013	390	0	23	1	3	1	1	0	0	0	2	1
2014	430	0	23	1	3	1	1	0	0	0	2	1
2011	956	0	23	1	3	1	1	0	0	0	2	1
2014	266	1	24	1	3	1	1	0	0	0	2	1
2014	292	1	24	1	3	1	1	0	0	0	2	1
2012	236	1	25	2	3	1	1	0	1	0	2	1
2014	487	0	25	2	3	1	1	0	0	0	2	1
2014	644	0	25	2	3	1	1	0	0	0	2	1
2013	48	1	26	2	3	1	1	0	0	0	2	1
2014	386	0	26	2	3	1	1	0	1	0	2	1
2011	401	0	26	2	3	1	1	0	0	0	2	1
2014	643	0	26	2	3	1	1	0	1	0	2	1
2014	165	1	29	2	3	1	1	0	1	0	2	1
2014	272	1	30	2	3	1	1	0	1	0	2	1
2012	446	0	31	2	3	1	1	0	0	0	2	1
2013	600	0	38	2	3	1	1	0	0	0	2	1
2014	271	1	32	2	2	1	1	0	0	0	2	1
2013	408	0	20	1	1	2	0	0	0	0	2	1
2012	487	0	21	1	1	2	1	0	1	0	2	1
2012	353	0	19	1	2	2	1	0	0	0	2	1
2014	171	1	20	1	2	2	1	0	1	0	2	1
2013	656	0	21	1	2	2	1	0	0	0	2	1
2011	573	0	22	1	2	2	1	0	1	0	2	1
2014	540	0	26	2	2	2	1	0	1	0	2	1
2014	327	1	28	2	2	2	1	0	0	0	2	1
2014	51	1	31	2	2	2	1	0	0	0	2	1
2012	551	0	44	3	2	2	1	0	1	0	2	1
2012	28	1	22	1	3	2	1	0	0	0	2	1
2013	267	1	22	1	3	2	1	0	0	0	2	1
2014	1108	0	23	1	3	2	1	0	0	0	2	1
2013	138	1	24	1	3	2	1	0	0	0	2	1
2014	295	1	25	2	3	2	1	0	0	0	2	1
2013	401	0	25	2	3	2	1	0	1	0	2	1
2013	514	0	25	2	3	2	1	0	0	0	2	1
2013	322	1	27	2	3	2	1	0	0	0	2	1
2012	345	1	38	2	3	2	0	0	0	0	2	1
2014	361	0	23	1	1	1	1	0	0	0	2	2
2014	110	1	41	3	1	1	1	0	0	0	2	2
2014	386	0	42	3	1	1	1	0	0	0	2	2
2013	269	1	46	3	1	1	1	0	0	0	2	2
2014	429	0	57	3	1	1	1	0	0	0	2	2
2012	68	1	30	2	2	1	1	0	0	0	2	2
2013	349	1	30	2	2	1	1	0	0	0	2	2
2013	117	1	41	3	2	1	1	0	0	0	2	2
2014	299	1	28	2	3	1	1	0	0	0	2	2
2012	209	1	30	2	3	1	1	0	0	0	2	2
2013	321	1	37	2	3	1	1	0	0	0	2	2
2014	26	1	39	2	3	1	1	0	0	0	2	2
2012	588	0	41	3	3	1	1	0	1	0	2	2
2014	586	0	44	3	3	1	1	0	0	0	2	2
2014	448	0	59	3	3	1	1	0	0	0	2	2
2012	222	1	40	3	1	2	1	0	0	0	2	2
2012	623	0	28	2	3	2	1	0	1	0	2	2
2013	709	0	19	1	1	1	1	0	0	1	1	1
2011	447	0	20	1	1	1	1	0	1	1	1	1
2013	169	1	23	1	1	1	1	0	0	1	1	1
2012	442	0	23	1	1	1	0	0	0	1	1	1
2014	485	0	24	1	1	1	0	0	0	1	1	1
2012	512	0	28	2	1	1	1	0	1	1	1	1
2013	391	0	35	2	1	1	1	0	0	1	1	1
2014	565	0	39	2	1	1	1	0	1	1	1	1
2014	462	0	40	3	1	1	1	0	1	1	1	1
2012	744	0	42	3	1	1	1	0	1	1	1	1
2014	511	0	46	3	1	1	1	0	0	1	1	1
2012	649	0	47	3	1	1	1	0	1	1	1	1
2014	588	0	55	3	1	1	1	0	1	1	1	1
2013	19	1	57	3	1	1	1	0	0	1	1	1
2013	69	1	57	3	1	1	1	0	0	1	1	1
2011	454	0	20	1	2	1	1	0	1	1	1	1
2013	616	0	22	1	2	1	1	0	1	1	1	1
2012	417	0	23	1	2	1	1	0	0	1	1	1
2012	959	0	24	1	2	1	0	0	1	1	1	1
2013	4	1	26	2	2	1	1	0	0	1	1	1
2012	86	1	28	2	2	1	1	0	0	1	1	1
2012	458	0	32	2	2	1	1	0	0	1	1	1
2013	363	0	37	2	2	1	1	0	1	1	1	1
2014	495	0	19	1	3	1	1	0	1	1	1	1
2012	271	1	20	1	3	1	1	0	0	1	1	1
2013	636	0	20	1	3	1	1	0	1	1	1	1
2012	406	0	22	1	3	1	1	0	0	1	1	1
2012	431	0	22	1	3	1	1	0	0	1	1	1
2013	271	1	23	1	3	1	1	0	0	1	1	1
2012	486	0	23	1	3	1	1	0	0	1	1	1
2014	848	0	23	1	3	1	1	0	1	1	1	1
2014	392	0	24	1	3	1	1	0	1	1	1	1
2014	189	1	26	2	3	1	1	0	0	1	1	1
2013	346	1	26	2	3	1	1	0	0	1	1	1
2013	293	1	27	2	3	1	1	0	0	1	1	1
2014	317	1	27	2	3	1	1	0	0	1	1	1
2014	705	0	27	2	3	1	1	0	1	1	1	1
2012	786	0	27	2	3	1	1	0	0	1	1	1
2014	198	1	28	2	3	1	1	0	0	1	1	1
2014	882	0	30	2	3	1	1	0	1	1	1	1
2013	1145	0	30	2	3	1	1	0	1	1	1	1
2012	362	0	31	2	3	1	1	0	0	1	1	1
2012	259	1	32	2	3	1	1	0	0	1	1	1
2012	336	1	36	2	3	1	1	0	0	1	1	1
2012	558	0	37	2	3	1	1	0	0	1	1	1
2013	446	0	40	3	3	1	1	0	1	1	1	1
2011	357	0	41	3	3	1	1	0	0	1	1	1
2014	645	0	46	3	3	1	1	0	1	1	1	1
2013	98	1	51	3	3	1	1	0	0	1	1	1
2014	105	1	51	3	3	1	1	0	0	1	1	1
2011	210	1	19	1	1	1	1	0	0	1	1	1
2011	453	0	26	2	3	1	1	0	0	1	1	1
2012	405	0	28	2	3	1	1	0	1	1	1	1
2013	448	0	28	2	3	1	1	0	0	1	1	1
2012	121	1	49	3	3	1	1	0	0	1	1	1
2014	432	0	19	1	1	2	1	0	1	1	1	1
2011	682	0	19	1	1	2	1	0	0	1	1	1
2011	481	0	21	1	1	2	1	0	1	1	1	1
2013	490	0	23	1	1	2	0	0	0	1	1	1
2014	649	0	25	2	1	2	1	0	1	1	1	1
2011	561	0	29	2	1	2	1	0	0	1	1	1
2014	289	1	38	2	1	2	1	0	0	1	1	1
2012	359	0	38	2	1	2	1	0	0	1	1	1
2014	739	0	51	3	1	2	1	0	0	1	1	1
2014	601	0	19	1	2	2	1	0	0	1	1	1
2014	638	0	20	1	2	2	1	0	1	1	1	1
2012	479	0	21	1	2	2	0	0	0	1	1	1
2013	398	0	26	2	2	2	1	0	0	1	1	1
2011	735	0	27	2	2	2	0	0	0	1	1	1
2014	452	0	28	2	2	2	1	0	0	1	1	1
2012	639	0	31	2	2	2	1	0	0	1	1	1
2012	647	0	33	2	2	2	1	0	0	1	1	1
2012	616	0	34	2	2	2	1	0	0	1	1	1
2012	450	0	20	1	3	2	1	0	0	1	1	1
2013	338	1	21	1	3	2	1	0	0	1	1	1
2013	421	0	22	1	3	2	1	0	0	1	1	1
2014	827	0	25	2	3	2	1	0	0	1	1	1
2012	422	0	28	2	3	2	1	0	0	1	1	1
2012	402	0	39	2	3	2	1	0	0	1	1	1
2014	363	0	28	2	1	1	1	0	0	1	1	2
2014	494	0	30	2	1	1	1	0	1	1	1	2
2013	227	1	31	2	1	1	1	0	0	1	1	2
2011	247	1	33	2	1	1	1	0	1	1	1	2
2011	394	0	38	2	1	1	1	0	1	1	1	2
2013	20	1	39	2	1	1	0	0	0	1	1	2
2012	244	1	43	3	1	1	1	0	0	1	1	2
2013	647	0	43	3	1	1	1	0	0	1	1	2
2014	148	1	44	3	1	1	1	0	0	1	1	2
2014	467	0	47	3	1	1	1	0	0	1	1	2
2013	517	0	47	3	1	1	1	0	0	1	1	2
2013	533	0	49	3	1	1	1	0	0	1	1	2
2014	24	1	55	3	1	1	1	0	0	1	1	2
2014	508	0	59	3	1	1	1	0	1	1	1	2
2012	360	0	24	1	2	1	1	0	1	1	1	2
2013	641	0	39	2	2	1	1	0	1	1	1	2
2011	424	0	40	3	2	1	1	0	0	1	1	2
2013	15	1	41	3	2	1	1	0	1	1	1	2
2014	252	1	47	3	2	1	1	0	0	1	1	2
2014	405	0	49	3	2	1	1	0	0	1	1	2
2013	16	1	52	3	2	1	1	0	0	1	1	2
2011	222	1	52	3	2	1	1	0	0	1	1	2
2014	363	0	28	2	3	1	1	0	0	1	1	2
2012	452	0	30	2	3	1	1	0	0	1	1	2
2014	526	0	39	2	3	1	1	0	1	1	1	2
2013	268	1	42	3	3	1	1	0	0	1	1	2
2014	276	1	46	3	3	1	1	0	0	1	1	2
2013	352	0	50	3	3	1	1	0	0	1	1	2
2012	277	1	63	3	3	1	1	0	0	1	1	2
2014	549	0	33	2	3	2	1	0	0	1	1	2
2011	730	0	33	2	1	2	1	0	1	1	1	2
2012	380	0	46	3	1	2	1	0	1	1	1	2
2014	540	0	51	3	1	2	1	0	1	1	1	2
2013	291	1	34	2	2	2	1	0	1	1	1	2
2012	193	1	48	3	2	2	1	0	0	1	1	2
2013	485	0	18	1	1	1	1	0	1	1	2	1
2014	258	1	18	1	1	1	1	0	0	1	2	1
2013	376	0	23	1	1	1	1	0	0	1	2	1
2011	412	0	23	1	1	1	0	0	1	1	2	1
2011	572	0	25	2	1	1	1	0	1	1	2	1
2013	409	0	26	2	1	1	1	0	0	1	2	1
2012	706	0	27	2	1	1	1	0	1	1	2	1
2011	66	1	31	2	1	1	1	0	0	1	2	1
2013	407	0	31	2	1	1	1	0	1	1	2	1
2014	479	0	31	2	1	1	1	0	1	1	2	1
2012	325	1	32	2	1	1	0	0	0	1	2	1
2014	721	0	33	2	1	1	1	0	0	1	2	1
2012	181	1	39	2	1	1	1	0	0	1	2	1
2013	585	0	41	3	1	1	1	0	0	1	2	1
2014	56	1	46	3	1	1	1	0	0	1	2	1
2011	546	0	18	1	2	1	1	0	0	1	2	1
2014	282	1	18	1	2	1	1	0	0	1	2	1
2014	252	1	19	1	2	1	1	0	0	1	2	1
2013	361	0	19	1	2	1	1	0	1	1	2	1
2014	1038	0	19	1	2	1	1	0	0	1	2	1
2012	566	0	20	1	2	1	0	0	0	1	2	1
2014	433	0	23	1	2	1	1	0	1	1	2	1
2013	589	0	23	1	2	1	1	0	1	1	2	1
2014	646	0	24	1	2	1	1	0	1	1	2	1
2013	680	0	24	1	2	1	1	0	1	1	2	1
2013	460	0	25	2	2	1	1	0	0	1	2	1
2012	587	0	25	2	2	1	1	0	0	1	2	1
2014	140	1	26	2	2	1	1	0	0	1	2	1
2014	232	1	26	2	2	1	1	0	0	1	2	1
2011	569	0	26	2	2	1	0	0	0	1	2	1
2012	667	0	26	2	2	1	0	0	0	1	2	1
2013	251	1	28	2	2	1	1	0	0	1	2	1
2013	478	0	30	2	2	1	1	0	0	1	2	1
2014	276	1	31	2	2	1	1	0	1	1	2	1
2013	503	0	32	2	2	1	1	0	1	1	2	1
2013	815	0	32	2	2	1	1	0	0	1	2	1
2012	358	0	35	2	2	1	1	0	0	1	2	1
2011	554	0	38	2	2	1	1	0	1	1	2	1
2013	304	1	52	3	2	1	1	0	0	1	2	1
2014	330	1	19	1	3	1	1	0	0	1	2	1
2014	475	0	19	1	3	1	1	0	0	1	2	1
2012	252	1	20	1	3	1	1	0	0	1	2	1
2013	426	0	20	1	3	1	1	0	0	1	2	1
2013	63	1	21	1	3	1	1	0	0	1	2	1
2011	434	0	21	1	3	1	1	0	0	1	2	1
2014	594	0	21	1	3	1	1	0	1	1	2	1
2014	485	0	22	1	3	1	1	0	0	1	2	1
2014	486	0	22	1	3	1	1	0	0	1	2	1
2011	501	0	22	1	3	1	1	0	0	1	2	1
2012	397	0	23	1	3	1	1	0	0	1	2	1
2011	419	0	23	1	3	1	1	0	1	1	2	1
2012	458	0	23	1	3	1	1	0	1	1	2	1
2012	479	0	23	1	3	1	1	0	0	1	2	1
2012	201	1	24	1	3	1	1	0	0	1	2	1
2011	207	1	24	1	3	1	1	0	1	1	2	1
2012	240	1	24	1	3	1	1	0	0	1	2	1
2014	526	0	24	1	3	1	1	0	0	1	2	1
2014	661	0	24	1	3	1	1	0	0	1	2	1
2011	353	0	25	2	3	1	1	0	1	1	2	1
2014	217	1	26	2	3	1	1	0	0	1	2	1
2014	369	0	26	2	3	1	1	0	0	1	2	1
2012	500	0	26	2	3	1	1	0	0	1	2	1
2012	699	0	26	2	3	1	1	0	0	1	2	1
2011	836	0	26	2	3	1	1	0	0	1	2	1
2014	40	1	28	2	3	1	1	0	0	1	2	1
2012	208	1	28	2	3	1	1	0	0	1	2	1
2011	401	0	28	2	3	1	1	0	0	1	2	1
2014	414	0	29	2	3	1	1	0	0	1	2	1
2012	435	0	30	2	3	1	1	0	0	1	2	1
2012	308	1	31	2	3	1	1	0	0	1	2	1
2013	110	1	33	2	3	1	1	0	0	1	2	1
2012	199	1	33	2	3	1	1	0	0	1	2	1
2013	200	1	34	2	3	1	1	0	0	1	2	1
2013	149	1	38	2	3	1	1	0	0	1	2	1
2014	516	0	41	3	3	1	1	0	0	1	2	1
2013	722	0	43	3	3	1	1	0	0	1	2	1
2012	319	1	48	3	3	1	1	0	0	1	2	1
2013	467	0	29	2	2	1	1	0	1	1	2	1
2014	590	0	42	3	2	1	0	0	1	1	2	1
2014	270	1	24	1	3	1	1	0	1	1	2	1
2013	589	0	28	2	3	1	1	0	0	1	2	1
2012	694	0	38	2	1	2	1	0	0	1	2	1
2011	516	0	21	1	1	2	0	0	0	1	2	1
2013	1114	0	21	1	1	2	0	0	0	1	2	1
2013	734	0	22	1	1	2	1	0	0	1	2	1
2014	555	0	24	1	1	2	1	0	0	1	2	1
2011	91	1	25	2	1	2	1	0	1	1	2	1
2013	419	0	26	2	1	2	1	0	0	1	2	1
2014	289	1	28	2	1	2	1	0	0	1	2	1
2013	13	1	31	2	1	2	1	0	0	1	2	1
2013	274	1	38	2	1	2	1	0	0	1	2	1
2014	467	0	38	2	1	2	1	0	1	1	2	1
2011	103	1	18	1	2	2	1	0	1	1	2	1
2013	878	0	20	1	2	2	1	0	0	1	2	1
2011	259	1	22	1	2	2	1	0	0	1	2	1
2011	672	0	22	1	2	2	1	0	0	1	2	1
2014	884	0	22	1	2	2	1	0	0	1	2	1
2013	385	0	24	1	2	2	1	0	0	1	2	1
2012	42	1	25	2	2	2	1	0	0	1	2	1
2013	448	0	25	2	2	2	1	0	0	1	2	1
2014	467	0	27	2	2	2	1	0	0	1	2	1
2013	599	0	27	2	2	2	1	0	0	1	2	1
2011	1214	0	30	2	2	2	1	0	1	1	2	1
2014	627	0	31	2	2	2	1	0	1	1	2	1
2013	500	0	32	2	2	2	1	0	0	1	2	1
2014	310	1	34	2	2	2	1	0	1	1	2	1
2012	374	0	34	2	2	2	1	0	0	1	2	1
2013	169	1	36	2	2	2	1	0	0	1	2	1
2013	1003	0	37	2	2	2	1	0	0	1	2	1
2013	235	1	46	3	2	2	1	0	0	1	2	1
2013	362	0	49	3	2	2	0	0	0	1	2	1
2011	181	1	22	1	3	2	1	0	0	1	2	1
2014	411	0	23	1	3	2	1	0	0	1	2	1
2013	629	0	23	1	3	2	1	0	0	1	2	1
2014	232	1	24	1	3	2	1	0	1	1	2	1
2013	198	1	25	2	3	2	1	0	0	1	2	1
2014	627	0	25	2	3	2	1	0	1	1	2	1
2011	365	0	26	2	3	2	0	0	0	1	2	1
2013	389	0	26	2	3	2	1	0	0	1	2	1
2014	427	0	26	2	3	2	1	0	0	1	2	1
2014	490	0	26	2	3	2	1	0	1	1	2	1
2012	601	0	27	2	3	2	1	0	0	1	2	1
2013	441	0	28	2	3	2	1	0	1	1	2	1
2014	830	0	28	2	3	2	1	0	1	1	2	1
2012	264	1	30	2	3	2	1	0	0	1	2	1
2013	43	1	32	2	3	2	1	0	0	1	2	1
2012	365	0	49	3	3	2	1	0	0	1	2	1
2014	413	0	27	2	1	1	1	0	0	1	2	2
2012	455	0	31	2	1	1	1	0	1	1	2	2
2013	335	1	32	2	1	1	1	0	0	1	2	2
2012	333	1	33	2	1	1	1	0	0	1	2	2
2014	457	0	34	2	1	1	1	0	1	1	2	2
2011	102	1	35	2	1	1	1	0	0	1	2	2
2012	680	0	42	3	1	1	1	0	0	1	2	2
2014	336	1	44	3	1	1	1	0	0	1	2	2
2014	341	1	45	3	1	1	1	0	0	1	2	2
2013	15	1	46	3	1	1	1	0	0	1	2	2
2012	165	1	47	3	1	1	0	0	0	1	2	2
2014	468	0	65	3	1	1	0	0	0	1	2	2
2011	151	1	31	2	2	1	1	0	0	1	2	2
2013	146	1	33	2	2	1	1	0	1	1	2	2
2012	270	1	33	2	2	1	1	0	0	1	2	2
2011	258	1	34	2	2	1	1	0	1	1	2	2
2013	117	1	35	2	2	1	1	0	0	1	2	2
2012	354	0	36	2	2	1	1	0	1	1	2	2
2014	327	1	41	3	2	1	1	0	1	1	2	2
2011	461	0	44	3	2	1	0	0	0	1	2	2
2011	507	0	25	2	3	1	1	0	0	1	2	2
2012	670	0	29	2	3	1	1	0	1	1	2	2
2011	207	1	31	2	3	1	1	0	0	1	2	2
2012	959	0	31	2	3	1	1	0	0	1	2	2
2012	46	1	41	3	3	1	0	0	0	1	2	2
2014	228	1	46	3	3	1	1	0	0	1	2	2
2012	390	0	30	2	1	1	1	0	1	1	2	2
2011	635	0	28	2	1	2	0	0	0	1	2	2
2014	56	1	33	2	1	2	1	0	0	1	2	2
2011	673	0	43	3	1	2	1	0	1	1	2	2
2012	380	0	49	3	1	2	1	0	0	1	2	2
2014	489	0	33	2	2	2	1	0	1	1	2	2
2013	548	0	22	1	3	1	1	1	0	0	1	1
2014	363	0	29	2	2	1	1	1	1	0	1	2
2014	230	1	41	3	2	1	1	1	0	0	2	1
2014	307	1	21	1	3	1	1	1	0	0	2	1
2013	579	0	25	2	3	1	1	1	0	0	2	1
2011	180	1	27	2	3	1	1	1	0	0	2	1
2014	300	1	29	2	3	1	1	1	0	0	2	1
2013	103	1	39	2	1	2	1	1	0	0	2	1
2014	78	1	41	3	2	1	1	1	0	0	2	2
2014	284	1	41	3	1	2	0	1	0	0	2	2
2014	261	1	42	3	1	1	1	1	0	1	1	1
2012	834	0	20	1	2	1	1	1	0	1	1	1
2014	816	0	26	2	2	1	1	1	1	1	1	1
2014	228	1	54	3	2	1	0	1	0	1	1	1
2013	36	1	57	3	2	1	1	1	1	1	1	1
2011	483	0	20	1	3	1	1	1	1	1	1	1
2014	56	1	35	2	3	1	1	1	0	1	1	1
2012	215	1	29	2	1	2	1	1	0	1	1	1
2012	379	0	34	2	1	2	1	1	1	1	1	1
2014	439	0	20	1	3	2	1	1	1	1	1	1
2014	17	1	55	3	1	1	1	1	0	1	1	2
2011	401	0	30	2	2	2	1	1	1	1	1	2
2013	367	0	23	1	1	1	1	1	1	1	2	1
2011	861	0	23	1	1	1	1	1	0	1	2	1
2011	392	0	29	2	1	1	1	1	0	1	2	1
2011	332	1	42	3	1	1	1	1	0	1	2	1
2013	516	0	20	1	2	1	1	1	1	1	2	1
2011	31	1	22	1	3	1	1	1	0	1	2	1
2014	371	0	22	1	3	1	1	1	0	1	2	1
2012	770	0	23	1	3	1	1	1	0	1	2	1
2011	355	0	24	1	3	1	1	1	1	1	2	1
2013	240	1	26	2	3	1	1	1	0	1	2	1
2013	343	1	28	2	3	1	1	1	1	1	2	1
2012	486	0	31	2	3	1	1	1	0	1	2	1
2013	126	1	35	2	3	1	1	1	0	1	2	1
2011	1311	0	36	2	3	1	0	1	0	1	2	1
2013	369	0	43	3	3	1	1	1	0	1	2	1
2013	304	1	23	1	1	2	1	1	0	1	2	1
2011	561	0	30	2	1	2	1	1	1	1	2	1
2014	373	0	31	2	1	2	1	1	0	1	2	1
2013	242	1	41	3	1	2	1	1	1	1	2	1
2014	282	1	42	3	1	2	1	1	0	1	2	1
2013	527	0	42	3	1	2	1	1	0	1	2	1
2014	434	0	20	1	2	2	1	1	0	1	2	1
2011	164	1	25	2	3	2	1	1	0	1	2	1
2012	340	1	32	2	3	2	1	1	0	1	2	1
2014	306	1	49	3	3	2	1	1	0	1	2	1
2014	296	1	35	2	1	1	1	1	0	1	2	2
2014	383	0	27	2	2	1	0	1	0	1	2	2
2012	530	0	27	2	2	1	1	1	0	1	2	2
2014	581	0	44	3	2	1	1	1	1	1	2	2
2014	424	0	58	3	2	1	1	1	0	1	2	2
2013	543	0	29	2	3	1	1	1	0	1	2	2
2013	518	0	32	2	3	2	1	1	0	1	2	2
2012	355	0	40	3	2	1	1	#NULL!	0	1	1	1
